# Supplementary material for: Computer-Based Immunoinformatic Analysis to Predict Candidate T-Cell Epitopes for SARS-CoV-2 Vaccine Design
Source: Front Immunol. 2022 Mar 30;13:847617. doi: 10.3389/fimmu.2022.847617 (PMC9006954; doi:10.3389/fimmu.2022.847617)
Supplement: Supplementary file 1 [file Table_1.xlsx]

## Sheet: Sheet1
Table S1. Results of residue scanning calcalation between epitopes and HLA-A*11:01 crystal structures
Mutation Sites	Epitopes	HLA-A*11:01 PDB ID	HLA-A*11:01 Peptide	△Affinity kcal/mol	△Stability kcal/mol	△Hydropathy	△ Prime Energy kcal/mol
L18F	SQCVNFTTR	6ID4	AIFQSSMTK	9.16	32.44	0.98	-23.57
		1X7Q	KTFPPTEPK	46.05	13.53	1.86	-92.82
		4N8V	MLIYSMWGK	24.65	23.15	0.39	-49.16
		6JOZ	ATIGTAMYK	23.72	42.34	1.94	-29.92
		1Q94	AIFQSSMTK	-10.06	15.78	1.59	-59.45
	SSQCVNFTTR	5GRD	SSCSSCPLSK	docking
		1QVO	QVPLRPMTYK	28.06	7.39	1.39	-62.18
		5WJL	GTSGSPIVNR	29.61	24.57	2.27	-29.72
		5WJN	GTSGSPIINR	22.04	29.1	1.66	-42.66
		5WKF	GTSGSPIVNR	21.00	65.36	0.25	2.45
		5WKH	GTSGSPIINR	23.44	44.46	0.31	-25.90
		2HN7	AIMPARFYPK	-1.46	40.9	2.46	-108.71
T95I	GVYFASIEK	6ID4	AIFQSSMTK	22.75	-5.49	1.23	38.00
		1Q94	AIFQSSMTK	12.28	-4.83	1.31	28.19
		1X7Q	KTFPPTEPK	45.88	-8.45	2.22	-29.07
		4N8V	MLIYSMWGK	52.76	0.45	-0.08	42.17
		6JOZ	ATIGTAMYK	37.38	12.14	1.39	39.46
V382L	KCYGLSPTK	6ID4	AIFQSSMTK	84.81	38.12	1.87	164.08
		1Q94	AIFQSSMTK	23.91	17.08	1.40	82.13
		1X7Q	KTFPPTEPK	4.46	6.74	1.98	-34.89
		4N8V	MLIYSMWGK	45.53	16.79	-0.57	71.69
		6JOZ	ATIGTAMYK	56.70	25.37	1.35	92.41
	GLSPTKLNDL	1QVO	QVPLRPMTYK	61.71	3.38	-2.11	29.86
		2HN7	AIMPARFYPK	46.13	21.03	-0.10	-18.60
		5WJL	GTSGSPIVNR	52.72	0.84	-0.53	32.05
		5WJN	GTSGSPIINR	64.52	21.34	-1.00	54.47
		5WKF	GTSGSPIVNR	64.05	40.92	0.04	83.46
		5WKH	GTSGSPIINR	68.21	44.09	-0.01	80.90
		5GRD	SSCSSCPLSK	docking
	FSTFKCYGL	6ID4	AIFQSSMTK	160.66	111.52	0.27	300.54
		1Q94	AIFQSSMTK	48.44	28.29	0.82	105.10
		1X7Q	KTFPPTEPK	72.07	17.65	0.95	30.85
		5GRD	SSCSSCPLSK	docking
		4N8V	MLIYSMWGK	43.43	20.74	0.58	60.75
		6JOZ	ATIGTAMYK	87.12	33.99	1.35	118.67
K417T	GTIADYNYK	1X7Q	KTFPPTEPK	51.60	1.89	-0.46	-84.02
		6ID4	AIFQSSMTK	48.49	12.04	-1.34	10.25
		1Q94	AIFQSSMTK	24.29	16.60	-0.02	-9.39
		4N8V	MLIYSMWGK	68.47	14.45	-0.95	0.87
		6JOZ	ATIGTAMYK	38.15	19.10	-0.18	-23.84
	TGTIADYNYK	2HN7	AIMPARFYPK	65.02	26.01	-0.47	-42.03
		1QVO	QVPLRPMTYK	45.73	4.00	-0.53	-32.80
L452R	KVGGNYNYR	1QVO	QVPLRPMTYK	docking
		6ID4	AIFQSSMTK	108.17	68.11	-1.85	86.61
		1Q94	AIFQSSMTK	35.05	26.49	-1.16	-28.13
		1X7Q	KTFPPTEPK	8.70	8.65	-0.74	-159.55
		4N8V	MLIYSMWGK	37.95	25.60	-1.52	-57.90
		6JOZ	ATIGTAMYK	47.27	27.49	-0.90	-45.70
T1027I	ASANLAAIK	6ID4	AIFQSSMTK	54.25	1.31	3.41	64.77
		1Q94	AIFQSSMTK	41.12	2.49	1.65	52.82
		1X7Q	KTFPPTEPK	50.42	-6.33	2.61	-33.92
		4N8V	MLIYSMWGK	60.97	4.49	-0.70	42.89
		6JOZ	ATIGTAMYK	37.35	-0.85	0.19	14.91
V1176F	GINASFVNIQK	4MJ5	TIAMELIRMIK	51.90	45.37	-1.86	7.21
	INASFVNIQK	1QVO	AIMPARFYPK	31.29	2.31	0.74	-53.95
		2HN7	QVPLRPMTYK	37.02	28.80	1.52	-72.25
	NASFVNIQK	6ID4	AIFQSSMTK	51.34	18.94	2.21	-0.18
		1Q94	AIFQSSMTK	48.36	5.27	2.27	-7.22
		1X7Q	KTFPPTEPK	46.22	-14.47	2.20	-125.94
		4N8V	MLIYSMWGK	36.31	-4.72	0.3	-70.65
		6JOZ	ATIGTAMYK	27.27	5.48	1.55	-68.51
